# Supplementary material for: The Temporal Distribution of Cyclic Imines in Shellfish in the Bays of Fangar and Alfacs, Northwestern Mediterranean Region
Source: Toxins (Basel). 2023 Dec 23;16(1):10. doi: 10.3390/toxins16010010 (PMC10819045; doi:10.3390/toxins16010010)
Supplement: Supplementary file 1 [file toxins-16-00010-s001.zip]

Archive with 1 entries (1 files):
- toxins-2727384-supplementary.pdf
